# Supplementary material for: A Series of Lanthanide Coordination Polymers as Luminescent Sensors for Selective Detection of Inorganic Ions and Nitrobenzene
Source: Molecules. 2024 Jul 22;29(14):3438. doi: 10.3390/molecules29143438 (PMC11279550; doi:10.3390/molecules29143438)
Supplement: Supplementary file 1 [file molecules-29-03438-s001.zip]

Archive with 1 entries (1 files):
- molecules-3087932-supplementary.pdf
